# Supplementary material for: Functional Genetic Frontiers in Plant ABC Transporters: Avenues Toward Cadmium Management
Source: Int J Mol Sci. 2025 Dec 2;26(23):11662. doi: 10.3390/ijms262311662 (PMC12691841; doi:10.3390/ijms262311662)
Supplement: Supplementary file 1 [file ijms-26-11662-s001.zip]

Archive with 1 entries (1 files):
- ijms-3953586-supplementary.pdf
